# Supplementary material for: Association of Anthropometrics and Body Composition with Maximal and Relative Force and Power of Kayak Stroke in Competitive Kayak Athletes
Source: Int J Environ Res Public Health. 2022 Mar 3;19(5):2977. doi: 10.3390/ijerph19052977 (PMC8909934; doi:10.3390/ijerph19052977)
Supplement: Supplementary file 1 [file ijerph-19-02977-s001.zip]

Archive with 2 entries (2 files):
- Video1.MOV
- Video2.MOV
